# Supplementary material for: A Zinc(II) Schiff Base Complex as Fluorescent Chemosensor for the Selective and Sensitive Detection of Copper(II) in Aqueous Solution
Source: Sensors (Basel). 2023 Apr 12;23(8):3925. doi: 10.3390/s23083925 (PMC10141078; doi:10.3390/s23083925)
Supplement: Supplementary file 1 [file sensors-23-03925-s001.zip]

Archive with 1 entries (1 files):
- sensors-2305841-supplementary.pdf
